# Supplementary material for: Serum and Erythrocyte Antioxidant Defense in Colorectal Cancer Patients during Early Postoperative Period: Potential Modifiers and Impact on Clinical Outcomes
Source: Antioxidants (Basel). 2021 Jun 23;10(7):999. doi: 10.3390/antiox10070999 (PMC8300787; doi:10.3390/antiox10070999)
Supplement: Supplementary file 1 [file antioxidants-10-00999-s001.zip]

Archive with 1 entries (1 files):
- antioxidants-1253039-supplementary.pdf
